# Supplementary material for: Environmental surveillance for COVID-19 using SARS-CoV-2 RNA concentration in wastewater – a study in District East, Karachi, Pakistan
Source: Lancet Reg Health Southeast Asia. 2023 Oct 23;20:100299. doi: 10.1016/j.lansea.2023.100299 (PMC10794106; doi:10.1016/j.lansea.2023.100299)
Supplement: Supplementary Table S1 [file mmc1.xlsx]

## Sheet: Jun 2021
Supplementary Table1: Emergence of SARS-CoV-2 variants in wastewater samples.
SARS-CoV-2 Variant!	PK-KH-S1-003	PK-KH-S1-006	PK-KH-S2-002	PK-KH-S2-003	PK-KH-S2-004	PK-KH-S2-005	PK-KH-S2-006
A.27	0	0	17.12	0	0	0	0.08
AY.100	0	0	0	0	58.39	0	0
AY.102	0.04	2.89	0	2.49	0	0.02	0.01
AY.103	0	0.18	0.05	0	0	0	0
AY.108	3.06	0	14.83	23.37	31.13	2.43	7.74
AY.111	1.45	0	0	0	0	0	0.05
AY.112	0	0	0	0.71	0	0	0
AY.120	0	0	0	0	0	0	0
AY.122	0	6	0	0	0	0	0.07
AY.125	0	0.04	0	0	0	0.01	0
AY.126	0	0	0	0	0	0	0.18
AY.127	2.53	0	0.1	0	0	0	9.76
AY.129	0	6.22	0.1	0	0	0	0
AY.13	0	0	0.27	0	0	0	0
AY.20	0	0	0	0	0	0.01	0
AY.23	0.1	0	0.09	1.43	0	0	0
AY.25.3	0	0	0	0	0	0	0
AY.33	0	0	0	0	0	0	0.22
AY.35	0.12	0	0.04	0	0	0	0
AY.43	0	0	0	0	0	0	0
AY.45	0	0	0	0	0	0	0
AY.46	0	0.23	0	0	0	0	0.1
AY.55	4.98	0	0	0	0	0	5.27
AY.61	9.45	0	0	0	0	0	0.12
AY.65	0	0	0	0	0	0	0.02
AY.75	0	0	0.13	0	0	0	0
AY.77	0	0	0	0	0	0	0
AY.85	1.17	1.4	0.67	3.42	4.42	10.83	53.91
AY.92	0	0.06	0	0	0	0.01	0.07
AY.94	0	0	0	0	0	0	0
B.1	0	0	0.04	0	0	0.07	0.01
B.1.1	0	0.1	0.04	0	0	0.31	0
B.1.1.419	23.08	0	42.55	0	6.06	0	0.18
B.1.1.448	0.35	8.47	4.26	0.86	0	17.74	0
B.1.1.519	0.14	0	0.15	0.03	0	0	0
B.1.1.7	24.65	0	0.18	28.78	0	0	10.99
B.1.351	0.35	0	0	0	0	0	0
B.1.36	0	0	0	0	0	2.01	0
B.1.36.31	0	0	0	0	0	0	0
B.1.468	0	74.39	16.74	0	0	66.56	0
B.1.524	25.73	0	0.08	0	0	0	0
B.1.525	1.57	0	2.42	0	0	0	0
B.1.617.2	0	0	0	28.74	0	0	0.05
P.1.1	1.23	0.03	0.13	0	0	0	0
Q.1	0.01	0	0	10.17	0	0	11.15
! % abundance of SARS-CoV-2 variant

## Sheet: Jul 2021
SARS-CoV-2 Variant!	PK-KH-S1-007	PK-KH-S1-008	PK-KH-S1-009	PK-KH-S1-010	PK-KH-S1-011	PK-KH-S1-012	PK-KH-S1-013	PK-KH-S2-008	PK-KH-S2-009	PK-KH-S2-010	PK-KH-S2-011	PK-KH-S2-012	PK-KH-S2-013
A	0.77	0	0	0	0	0	0	0	0	0	0	0	0
A.27	0.45	0.44	12.73	0.63	0	0	0	0	0	0	0	0	21.33
AY.100	0.59	0	17.51	9.09	5.05	20.97	4.18	0	0	0	3.24	0	10.25
AY.102	1.3	0	0	0	7.28	0.01	0	0	0	0	4.04	0	0.01
AY.103	0.02	0	0	0	0	0	0	0	0	0	4.18	0	0
AY.105	0	65.47	0	1.9	6.55	0	5.41	0	0	32.47	0	93.64	0
AY.108	4.87	0	50.04	0	19.47	0	20.51	0	0	0	9.61	0	0
AY.109	0	0	0	0	0	0	0	0.22	0	0	0	0	0
AY.111	1.47	0	0	0.3	0	0	0.01	0	0	0	0	0	0
AY.112	0	0	0	0	0	0	0	0	0	0.13	0.03	0	0
AY.112.1	0.5	0	0	0	0	0	0	0	0	16.29	3.09	0	0
AY.116	0	0	0	0	7.72	76.68	6.77	0	0	0	0.03	0	0
AY.118	1.63	2.36	0	3.93	0	0	0	0	0	0	0	0	0
AY.120	7.69	0	0.82	0.63	0	0	0	0	0	0	0	6.34	0
AY.122	0	0	0	0.16	0	0	0	0	0	0	0	0	0
AY.125	1.22	0	0	0	0.01	0	0.01	0	0	0	3.97	0	0
AY.126	0	7.77	0	0.33	0	0	0	0	0	0.54	0	0	0
AY.127	0.89	0	0	11.97	0.01	0	0	0	0	0	3.99	0	0
AY.129	0.93	0	0	0.08	0	0	0	0	0	0	3.68	0	0
AY.13	0	0	0	0.8	0	0	0	0	0	0	0	0	0
AY.20	0.02	1.33	0	0	0.01	0	0	0	0	0	0.03	0	0
AY.23	0.12	0	0.07	0.06	0	2.34	0	0	0	0	0	0	0
AY.25.1	1.22	2.4	0	0	7.08	0	6.01	0	0	0	3.97	0	0
AY.25.3	1.1	0	0	0	0	0	0.01	0	0	0	3.85	0	0
AY.33	0	0	0	0	0	0	0	0	0	0	0	0	0
AY.35	0	0	0.03	0	0	0	0	0	0	0	0	0	0
AY.4	1.05	0	0	0	0	0	5.48	0	0	0	3.81	0	0
AY.43	2.24	0	0	0	9.36	0	0	0	0	0	0	0	0
AY.45	0	0	0	0	0	0	0	0	0	0	0	0	0
AY.46	2.28	0	0	0	9.45	0	0	0	0	0	28.63	0	0
AY.48	1.44	0	0	0	0	0	0	0	0	0	0	0	0
AY.5	0	0	0.05	0.15	0	0	0	0	0	0	0	0	0
AY.55	7.41	0	0	0	0	0	0	0	0	0	0	0	0
AY.56	1.19	0	0	0	0	0	0	0	0	0	0	0	0
AY.58	0	0	0	0	0	0	0	0	0	0	0	0	0
AY.59	0	0	0	0	0	0	0	0	0	0	0	0	0
AY.61	2.59	0	0	0	0.02	0	0	0	0	0	0	0	0
AY.65	0	0	0.07	0	0	0	0	0	0	0	0	0	0
AY.75	0.56	19.12	2.29	14.05	0.01	0	0	49.97	0	0	0	0	0
AY.77	0	0	0	0	0	0	0	0	0	0	0	0	0
AY.85	0	0	0.08	0	0	0	0	0	0	0	0	0	0
AY.86	0	0	0	5.97	22.6	0	29.32	0	0	0.01	7.97	0.01	0
AY.92	1.6	0	0	0	0	0	7.13	0	0	49.13	4.28	0	49.17
AY.94	1.78	0	0	0.11	0.02	0	0.02	0	0	0	4.4	0	0
AY.98.1	0	0	0	0	0	0	0	0	0	0	0	0	0
B	0	0	0	0	0	0	0	0	0	0	0	0	0
B.1	7.89	0	0.08	0.06	0	0	0	0	0	0	0	0	0
B.1.1	0	0	0	0.05	0	0	0	0	0	0	0	0	0
B.1.1.419	0	0	15.54	0.73	0	0	0	15.52	77.59	0	0	0	5.88
B.1.1.448	0	0	0	0.13	0	0	0	0	0	1.43	0	0	0
B.1.1.519	40.34	0	0	0.29	0	0	0	0	0	0	0	0	0
B.1.1.7	0.11	0.21	0	0	0	0	0	0	18.87	0	0	0	7.55
B.1.351	0	0	0	0	0	0	0	0.08	0	0	0	0	0
B.1.36	0	0	0	19.99	0	0	0.01	0	0	0	0	0	5.8
B.1.36.31	0.03	0	0	0	0	0	0	0	0	0	0	0	0
B.1.468	1.6	0	0	0	0	0	10.99	0	0	0	0	0	0
B.1.524	0	0	0.06	0	0	0	0	0	0	0	0	0	0
B.1.525	0	0	0	1.52	0	0	0	0	0	0	0	0	0
B.1.617.2	1.76	0.91	0.6	0	5.36	0	4.11	0	0	0	7.21	0	0
P.1.1	0	0	0.03	0.9	0	0	0	0	3.48	0	0	0	0
Q.1	1.33	0	0	26.18	0	0	0	34.21	0.06	0	0	0	0
! % abundance of SARS-CoV-2 variant

## Sheet: Aug 2021
SARS-CoV-2 Variant!	PK-KH-S1-014	PK-KH-S1-015	PK-KH-S1-016	PK-KH-S1-017	PK-KH-S1-018	PK-KH-S1-019	PK-KH-S1-020	PK-KH-S1-021	PK-KH-S2-014	PK-KH-S2-015	PK-KH-S2-016	PK-KH-S2-018	PK-KH-S2-019	PK-KH-S2-020	PK-KH-S2-021	PK-KH-S2-022
A	0	0	0	0	0	0	0	0	0	0	0	0	0	0	0	0
AY.100	0	6.79	0	0	3.94	0	6.66	42.53	13.39	0	0	0	0.01	0	0	0
AY.102	0	0.02	0	0	4.5	0	0	0	68.3	7.37	0	0	32.91	0	0	0
AY.103	0	0	0	0	4.6	0	0	0	0	0.01	0	0	0	0	0	0
AY.105	0	0	0.04	19.19	0	0	7.33	0.03	0	0.01	0.03	0	0	25.93	0	0
AY.106	0	0	0	0	0.08	60.31	0.02	1.4	0	0	0	0	0	0	0	0
AY.108	0	23.75	0	0	9.99	0	16.99	0	0	0	0	0	0.02	0	0	0
AY.109	0	0	0	0	0	0	0	0.02	0	0	0	0	0	0	0.23	0
AY.111	0	0	0	0	4.6	0	0	0.03	0	0	0	0	0.01	0	32.37	0
AY.112	0	0	0	0	0	0	0	0	0	0	0	0	0	0	0	0
AY.112.1	0	0.01	0	0	3.83	0	6.47	0	0	0	0	0	0.01	0	0	0
AY.116	0	0	0	0	0	0	0	0	0.01	7.78	0	0	0	0	0	0
AY.118	0	0.03	0	0	0	0	0	0.11	0	0.01	0	0	66.92	16.08	0	0
AY.120	0	0	0	0	0	0	0	0	0	0	0	0	0	45.47	0	0
AY.121	0	0	0	0	4.83	0	0	0	0	8.82	0	0	0	0	0.35	0
AY.122	0	20.31	0	15.08	4.69	0	0	0.02	0	8.06	0	0	0.01	0	0	1.4
AY.125	0	0	0	0	4.45	0	0	0.08	0	7.18	0	0	0.05	0	0.24	0
AY.126	0	14.23	0	0	4.35	0	0.04	0.03	0	0	0	0	0.01	0	0	0
AY.127	57.28	0	57.63	0	0	0	7.57	1.84	0	0	0	18.44	0	0	0	0
AY.129	0	0	0	0	5.05	0	8.59	0.02	0	0	0	0	0.01	0	0	0
AY.13	0	0	0	0	0	0	0	0.03	0	0	0	0	0	0	0	0.24
AY.20	0	0	0	0	0	0	7.55	0	10.02	0	0	0	0.01	0	0	0
AY.23	0	0	0	0	0	0	0	0	0	0	0	0	0	0	0	0
AY.25.1	0	0	0.04	0	4.45	0	7.55	0	0	0	0.03	0	0	0	0	0
AY.25.3	0	0	0	0	0	0	0	0	0	0	0	0	0	0	0	0
AY.33	0	0	0	0	0	0	0	0.04	0	0	0	0	0	0	0	4.06
AY.35	0	0	0	0	0	0	0	0	0	0	0	0	0	0	0	0
AY.39	0	0	42.25	0	0	0	0	0	0	0	0	44.92	0	0	0	0
AY.4	0	8.55	0	0	4.35	0	0	0	0	6.74	0	0	0.01	0	0	0
AY.4.2.3	0	0	0	0	0	0	0	0.02	0	0	0	0.78	0	0.36	0.33	0
AY.43	0	0	0	0	0	0	8.02	0	0	0.01	0	0	0	0	0	0
AY.45	0	0	0	0	0	0	0	0	0	0	0	0	0	0	0.05	0
AY.46	0	0	0	0	0	0	0	0	0	0	0	0	0	0	0	0
AY.48	36.89	0	0.04	0	4.58	0	0	0	4.91	7.71	99.95	0	0	0.01	0	0
AY.5	0	0	0	0	0	0	0	0.03	0	0	0	0	0	0	0	1.22
AY.55	0	0	0	0	0	0	0	0	0	0	0	0.03	0	0	0	0
AY.56	0	0	0	0	0	0	0	0.01	0	0	0	0	0	0	0	0
AY.58	0	0	0	0	0	0	0	0.02	0	0	0	0	0	0	0	0
AY.59	0	0	0	0	0	0	0	0	0	0	0	0	0	0	0	0
AY.61	0	0	0	0	0	0	0	0	0	0	0	0	0	0	0	0
AY.62	0	0	0	0	0	0	0	0	0	0	0	0	0.01	0	0	0
AY.65	0	0	0	0	0	0	0	0.09	0	0	0	0	0	0	0	0
AY.75	0.01	0	0	0	0	0	0	0	0	0	0	0	0	5.13	0	0
AY.77	0	0	0	0	0	0	0	0	0	0	0	0	0	0	0	0
AY.85	0	0	0	0	0	0	0	0	0	0	0	0	0	0	0	0
AY.86	0	9.07	0	40.81	9.66	0	7.55	31.12	0	17.92	0	0	0.02	0	0	0
AY.88	0	0	0	0	4.45	0	7.55	0	0	0	0	0	0.01	0	0	0
AY.92	0	10.07	0	0	0	0	0	0.04	0	0	0	0	0.01	0	0	0
AY.94	0	0.02	0	0	4.74	0	8.05	0	0	8.43	0	0	0	0	0	0
AY.98.1	0	0	0	0	0	0	0	0	0	0	0	0	0	0	0.38	0
AY.99	0	0.02	0	0	4.45	0	0.04	0.04	0	0	0	0	0	0	0	0
B	0	0	0	0	0	0	0	0	0	0	0	0	0	0	0.16	0
B.1	0	0	0	0	0	0	0	0.02	0	0	0	0	0	0	0	0
B.1.1	0	0	0	0	0	0	0	0.01	0	0	0	0	0	0	0	0
B.1.1.419	0	0	0	24.91	0	0	0	0	0	7.73	0	35.81	0	0	3.6	92.58
B.1.1.448	0	0	0	0	0	0.04	0	0.1	3.37	6.67	0	0	0	0	0.78	0
B.1.1.519	0	0	0	0	0	0	0	0.04	0	0	0	0	0	0	0	0
B.1.1.7	0	0	0	0	0	0	0	0	0	0	0	0	0	0	0	0
B.1.351	0	0	0	0	0	0	0	0.04	0	0.03	0	0	0	0	0	0
B.1.36	0	0	0	0	0	39.66	0	21.94	0	0	0	0	0	7.02	58.11	0
B.1.524	0	0	0	0	0	0	0	0	0	0	0	0	0	0	0	0
B.1.525	0	0	0	0	0	0	0	0	0	0	0	0	0	0	2.75	0
B.1.617.2	0	7.13	0	0	8.4	0	0.03	0.23	0	5.54	0	0	0.01	0	0.64	0.49
P.1.1	0	0	0	0	0	0	0	0.01	0	0	0	0	0	0	0	0
Q.1	5.82	0	0	0.01	0	0	0	0.06	0	0	0	0	0	0	0	0
! % abundance of SARS-CoV-2 variant

## Sheet: Sep 2021
SARS-CoV-2 Variant!	PK-KH-S1-022	PK-KH-S1-023	PK-KH-S1-024	PK-KH-S1-025	PK-KH-S1-026	PK-KH-S1-027	PK-KH-S1-028	PK-KH-S1-029	PK-KH-S1-030	PK-KH-S2-023	PK-KH-S2-024	PK-KH-S2-025	PK-KH-S2-026	PK-KH-S2-027	PK-KH-S2-028	PK-KH-S2-029	PK-KH-S2-030
AY.1	0	0	0	0	0	1.01	0	0	0	0	0	0.32	2.36	0	0	0.1	0
AY.100	0	11.42	43.31	0	0	0	50.75	0	0	62.5	0	6.08	1.8	0	1.33	75.15	0
AY.102	0	0	0	0	0	0	0	0	0	0	0	0	2.42	1.68	0	0.1	0
AY.103	0	0	0	0	0	0	0	0	0	0.69	0	0	0	0	0	0	0
AY.105	0.34	0	0.37	0	0	0	0	0	0	0	0.76	0.19	2.22	0	0	0.09	0
AY.106	0	0	0	0	0	92.88	0	0	0	0	0	0.15	0	0	0	0	0
AY.108	0	0	0	0	0.01	0	0	0	0	0	0	0.07	6.12	0	0	0.31	0
AY.109	0	0	0	0	0	0	0	0	0	0	0	0.11	0	0	0	0	0
AY.111	0	0	0	0	0	0	0	0	0	0	0	0	2.54	0	0	0.11	0
AY.112	0	0	0	0	0	0.13	0	0	0	0	0	0.08	0.01	0	0	0.01	0
AY.112.1	0	0	0	0	0	0	0	0	0	0	0	0	1.69	0	0	0.06	0
AY.116	0	0	0	0	0	0	0	0	0	0	0	0	0	0	0	0.01	0
AY.118	0	0	5.37	0	0	0	0	0	0	0	0	0	2.64	0	0	0.12	0
AY.120	0	0.01	0	0.07	0.01	0.02	0	0	0	0	0	0.1	4.71	0	0	0	0
AY.121	0	0	0.27	0.04	0	0	0	0	0	0	0	0	0	0	0	0.01	0
AY.122	0	0.53	0	0	0	0	0	0	0	0	0	0	2.62	0	0	0	0
AY.125	0	0	0	0	0	0	0	0	0	0	0	0	0.01	0	0	0.1	0
AY.126	0.59	0	0.14	0	0.01	0.01	0	0	0	0	0	0.29	0.02	0	0	0	0
AY.127	0	0	0	0	0.01	2.24	0	0	0	0	0	0	4.5	3.12	0	0.2	0
AY.129	0	0	0	0	0	0	0	0	0	0	0	0.03	5.27	0	0	0.25	0
AY.20	0	0	0	0	0	0	0	0	0	0	0	0.14	2.36	0	0	0.1	0
AY.23	0	0	0	0	0	0	0	0	0	0	0	0	0.01	0	0	0	0
AY.25.1	0	0	0	0	0	0	0	0	0	0	0	0	2.36	0	0	0.1	0
AY.25.3	0	0	0	0	0	0	0	0	0	0	0	0.05	0	0	0	0	0
AY.26	0	0	0	0	0	0	0	0	0	0	0	0	4.63	0	0	0.32	0
AY.33	0	0	0	0	0	0	0	51.1	0	0	43.64	12.86	0	0	11.91	4.03	51.15
AY.35	0	0	0	0.05	0	0	0	0	0	0	0	0	0	0	0	0	0
AY.39	0	0	0	0	0	0	0	0	0	0	0	0.07	0.01	0	0	0.09	0
AY.4	0	0	0	0	0	0	0	0	0	0	0	0	2.24	0	0	0.09	0
AY.4.2.3	0	0	0	0.02	0.01	0	0	0	0	0	0	0.23	0.35	0.01	0	0	0
AY.41	0	0	0	0	0	0	0	0	0	0	0	0	0.01	0	0	0.01	0
AY.43	0	0	0	0	0	0	0	0	0	0	0	0	2.7	0	0	0.13	0
AY.45	0	0	0.04	0.03	0	0	0	0	0	0	0	0.02	0	0	0	0	0
AY.46	0	0	0.09	0	0	0	0	0	0	0	0	0	0.02	0	0	0	0
AY.47	0.03	0	0	0	0	0.02	0	0	0	0.41	0.21	0	0	2.04	1.12	0	0
AY.48	0	0	0	0	0	0	0	0	0	0	0	0	2.52	1.87	0	0.11	0
AY.5	0.07	0	0	0	0	0	0	0	0	0	0.27	0	0	0	0	0	0
AY.55	0	0	0	0	0.05	0.22	0	0	0	0	0	0	11.52	0	0	0	0
AY.56	0	0	0	0	0	0	0	0	0	0	0.42	0	2.35	0	0	0	0
AY.58	0	0	0	0	0	0	0	0	0	0	0	0	0.01	0	0	0	0
AY.59	0	0	0	0	0	0	0	0	0	0	0	0	2.35	0	0	0	0
AY.61	0	0	0	0	0	0	0	0	0	0	0	0	3.13	0	0	0	0
AY.62	0	0	0.15	0	0	0	0	0	0	0	0	0	0	0	0	0	0
AY.65	0	0	1.82	0	0	0	0	0	0	0	1	0	2.38	0	0	0	2.4
AY.75	1.34	11	0.05	7.13	0.01	0	49.24	2.71	0	0	1.31	1.09	0.03	0	26.54	0	0
AY.77	0	0	0	0	0	0	0	0	0	0	0	0.1	2.6	0	0	0	0
AY.85	0	0	0	0	0	0	0	0	0	0	0	0.04	0	0	0	0	0
AY.86	0	0	20.94	0	0.01	0.01	0	0	0	0	0	0	5.73	0	0	0.28	0
AY.88	57.12	0	0	0	0	0	0	0	0	0	0	0	0.01	0	0	0.1	0
AY.92	0	0	0.29	0	0	0	0	0	0	0	0	0	0.02	0	0	0.12	0
AY.94	0	0	0.11	0	0	0	0	0	0	0	0	0	2.72	0	0	0	0
AY.98.1	0.25	0	0	0.03	0	0	0	0	0	0	0.2	0.08	0	0	0	0	0
AY.99	0	0	0.29	0	0	0	0	0	0	0	0	0.32	2.36	0	0	0.1	0
B	0	0	0	0.25	0	0	0	0	0	0	0.21	0.08	0	2.38	0	0	0
B.1	0.09	0	0	0.02	0	0.42	0	0	0	0	0	0.1	0	0	0	0	0
B.1.1.519	22.42	15.47	8.06	92.36	99.38	3.01	0	2.53	27.81	28.36	10.35	20.59	0	50.83	20.18	8.32	10
B.1.1.7	7.34	0	0	0	0	0	0	3.25	0	0	0.81	1.88	0	0	0	0	0
B.1.351	6.71	45.35	18.68	0	0	0	0	35.66	19.98	8.03	27.03	29.16	2.1	1.14	38.91	9.34	0.06
B.1.525	3.7	16.21	0	0	0.41	0	0.01	1.69	52.21	0	13.78	3.69	0	33.03	0	0	36.4
B.1.617.2	0	0	0	0	0.01	0	0	0	0	0	0	0.21	6.52	0	0	0.15	0
Q.1	0	0	0	0	0	0	0	3.06	0	0	0	21.87	0.02	3.88	0	0	0
! % abundance of SARS-CoV-2 variant

## Sheet: Oct 2021
SARS-CoV-2 Variant!	PK-KH-S1-031	PK-KH-S1-032*	PK-KH-S1-033	PK-KH-S1-034	PK-KH-S1-035	PK-KH-S1-036	PK-KH-S1-038	PK-KH-S2-033*	PK-KH-S2-034	PK-KH-S2-035	PK-KH-S2-036	PK-KH-S2-037	PK-KH-S2-038
A	1.19	0	0	0.09	20.15	26.71	0.09	0	0	1.43	40.1	26.12	31.02
AY.1	1.31	0	0	0.09	0	0	0.09	0	0	1.55	2.03	0	5.44
AY.100	1.02	0	0	0.08	0	9.11	0.08	0	0	1.24	0.53	10.93	0
AY.102	1.33	0	0	0.1	0	0	0.1	0	0	1.59	0	0	0
AY.103	0	0	0	0.1	0	0	0.1	0	0	0	0.14	0	0
AY.105	1.24	0	0	0.09	0	0	0.09	0	0	1.47	0.02	0.67	0
AY.106	0	0	0	92.94	0	0	92.79	0	99.84	0	0.33	0	0
AY.108	3.29	0	0	0.23	0	0	0.23	0	0	3.86	0.03	0	0
AY.109	0	0	0	0.11	0	0	0.11	0	0	0	0	0	0
AY.111	1.39	0	0	0.1	9.82	0	0.1	0	0	1.65	0	0	0
AY.112	1.24	0	0	0.09	0	0	0.09	0	0	0	0	0	0
AY.112.1	0.97	0	0	0	0	0	0.07	0	0	1.17	0	0	0.71
AY.116	1.39	0	6.49	0.1	0	0	0.1	0	0.01	1.65	0	0	0
AY.118	2.75	0	0	0.2	0	0	0.19	0	0.01	1.7	0	0.05	0
AY.120	1.31	0	0	0.09	0	0	0.09	0	0	1.55	0	0	0
AY.121	1.54	0	0	0.11	0	0	0.11	0	0.01	1.81	0	0	0
AY.122	2.88	0	0	0.2	0	0	0.2	0	0.01	1.69	0	0	0
AY.125	1.31	0	0	0.09	0	0	0.09	0	0	1.55	0.02	0	0
AY.126	2.49	0	0	0.18	0	0	0.18	0	0	1.48	0	0	0.02
AY.127	2.6	0	0	0.19	0	0	0.19	0	0.01	3.1	0	0	0
AY.129	1.31	0	0	0.09	0	0	0.18	0	0	1.55	0.11	0.01	0.02
AY.20	1.31	0	0	0.09	0	0	0.09	0	0	1.55	0	0	5.44
AY.25.1	1.31	0	0	0.09	0	0	0.09	0	0	1.55	1.45	0	0
AY.25.3	0	0	0	0.11	0	0	0.11	0	0	0	1.39	0.77	0.31
AY.26	2.39	0	0	0.15	0	0	0.15	0	0	2.74	0	0	0.14
AY.33	1.24	0	0	0.09	0	0	0	0	0	0	0	0.01	0
AY.35	0	0	0	0.11	0	0	0.11	0	0	0	0.03	0.01	0
AY.39	1.25	0	0	0.09	0	0	0.09	0	0	1.49	0	0	0
AY.4	1.24	0	0.02	0.09	47.37	4.44	0.09	0	0	1.48	0	0	0
AY.4.2.3	23.75	0	0	0.95	0	0	0.95	0	0	23.6	0	0	0
AY.41	1.47	0	0	0.1	0	0	0.1	0	0.01	1.74	0	0	0
AY.43	1.47	0	0	0.1	0	0	0.1	0	0.01	1.74	0	0	0
AY.45	1.24	0	0	0.09	0	0	0.09	0	0	1.48	0	0.05	0
AY.46	1.61	0	0	0.11	0	0	0.11	0	0	0	0	0	0
AY.46.6	0	0	0	0	0	0	0	0	0	0	0	0.02	0
AY.47	0	0	0	0	0	0	0	0	0	0	0	0	0
AY.48	1.38	0	0	0.1	0	0	0.1	0	0	1.64	0	0	0
AY.5	0	0	0	0.09	0	0	0.09	0	0	0	0.04	0.01	0.03
AY.51	1.25	0	0	0	0	0	0.09	0	0	0	0.07	0	0
AY.55	1.24	0	0	0.09	0	0	0.09	0	0	1.48	0	0	0
AY.56	1.3	0	0	0.09	0	0	0.09	0	0	1.54	0	0	0
AY.58	1.3	0	0	0.09	0	0	0.09	0	0	1.54	0	0.04	0.21
AY.59	0	0	0	0.09	0	0	0	0	0	0	0	0	0.04
AY.61	1.69	0	0	0.12	0	0	0.12	0	0	1.98	0	0	0
AY.62	1.54	0	0	0.11	0	0	0.11	0	0	0	0	0	0
AY.65	2.6	0	0	0.19	0	0	0.19	0	0	3.1	0	0	0
AY.75	1.01	0	0	0.08	0	0	0.08	0	0	1.22	0	0	0
AY.86	3.1	0	0	0.21	0	0	0.21	0	0.01	3.64	0.3	0.06	0
AY.88	1.31	0	0	0.09	0	0	0.09	0	0	1.55	0	0	5.44
AY.92	1.43	0	0	0.1	0	0	0.1	0	0.01	1.69	0	0	0
AY.98.1	0	0	0	0.13	0	0	0.13	0	0.01	0	0.1	0	0
AY.99	1.31	0	0	0	0	0.76	0.09	0	0	1.55	1.11	0.05	0
B	0	0	0	0.23	0	0.63	0.23	0	0.02	0	0	0	31.53
B.1	0	0	0	0	0	0	0	0	0	0	0	0	0
B.1.1.7	1.75	0	0	0.12	2.75	24.56	0.12	0	0.01	2.05	52.04	61.18	19.47
B.1.351	5.8	0	93.49	0.31	0	33.78	0.31	0	0	6.29	0	0	0.15
B.1.617.2	3.14	0	0	0.31	19.9	0	0.31	0	0.01	3.25	0.14	0.04	0
! % abundance of SARS-CoV-2 variant
*These sample has no detection of any SARS-CoV-2 variant

## Sheet: Nov 2021
SARS-CoV-2 Variant!	PK-KH-S1-039	PK-KH-S1-040	PK-KH-S1-042	PK-KH-S1-045	PK-KH-S1-046*	PK-KH-S1-047	PK-KH-S2-039	PK-KH-S2-040	PK-KH-S2-046	PK-KH-S3-002	PK-KH-S3-003
A	1.04	0	0	3.15	0	0.08	15	1.44	0.83	18.44	2.4
AY.1	1.13	0.21	8.23	0	0	0.09	0.11	0	0	0	2.49
AY.100	0.89	0	5.66	2.62	0	0.07	0	1.24	16.99	0	0
AY.102	1.15	0.39	0	0	0	0.09	0	1.61	0	0	2.51
AY.103	0	0	0	0	0	0.1	0	0	0	0	0
AY.105	1.07	0	7.55	0	0	0.09	0.09	1.49	0	0	2.43
AY.106	0.05	0	0	0	0	93.49	0	0.49	0	0	0
AY.108	4	0	0.01	12.96	0	0.31	0	5.59	0.71	0	0
AY.109	0	0	0	0	0	0.11	0	0	0	0	0
AY.111	1.2	0	0	0	0	0.1	0	1.67	0	0	2.55
AY.112	0	0	7.63	0	0	0.09	0	0	0	0.34	2.44
AY.112.1	0.85	0.07	5.2	2.45	0	0.07	0	1.17	0	0	2.21
AY.116	0	0	0.01	0	0	0.1	0	1.67	0	0	2.55
AY.118	1.24	0.43	0.02	0	0	0.19	0	3.31	0	0	0.04
AY.120	1.13	0.21	0	3.51	0	0.09	0	1.57	0	0	2.49
AY.121	1.32	0.3	0.01	0	0	0.1	0	1.84	0	0	2.66
AY.122	0	0	0	0.02	0	0.1	0	1.75	0	0	0
AY.125	1.13	0.19	0	0	0	0.09	0	1.57	0	0	2.49
AY.126	1.08	0.14	0.01	3.31	0	0.17	0	3	0	0	2.48
AY.127	2.31	0	0	3.66	0	0.18	0	3.21	0	0.1	5.02
AY.129	1.13	0.21	8.23	3.51	0	0.09	0	1.57	0.13	0	2.49
AY.133	0	0	0	4.63	0	0.11	0	0	0	0	2.73
AY.20	1.13	0.21	8.23	3.51	0	0.09	0	1.57	0	0	2.49
AY.25.1	1.13	0.21	8.23	3.51	0	0.09	0	0	0.01	0	2.49
AY.25.3	0	0	0	0	0	0.1	0.05	0	0	0	0
AY.26	0	0.9	0.02	7.25	0	0.15	0	0	0	0	3.17
AY.33	0	0	0	0	0	0	0	0	0	0	0
AY.39	1.08	0.18	0.01	0	0	0.09	0	1.51	0	0	2.45
AY.4	1.08	0.18	7.63	0	0	0.09	0	1.5	0.02	0	2.44
AY.4.2.3	18.12	0	0	0	0	0.93	0	27.45	0	0.07	0
AY.41	1.27	0	0.01	0	0	0.1	0	0	0	0	2.61
AY.43	1.27	0	9.86	0	0	0	0	1.77	0	0	2.61
AY.45	1.08	0.01	0.01	0	0	0.09	0	1.5	0	0	2.44
AY.46.6	0	0	0	0	0	0	0	0	0.07	0	0
AY.47	0	0	0	0	0	0	0	0	0	0	0
AY.48	1.19	0	8.96	3.75	0	0.09	0	1.66	0	0	0
AY.5	0	0	0	0	0	0	0	0	0.11	0	0
AY.51	0	0.1	0	0	0	0	0	0	0.09	0.04	0.04
AY.55	1.08	0	0	3.31	0	0.09	0	1.5	0	0	2.44
AY.56	1.12	0	0	3.48	0	0.09	0	1.56	0	0	2.48
AY.58	0	0	0	0	0	0.09	0	1.56	0	0	2.48
AY.59	0	0	0	0.02	0	0.09	0.13	1.56	0.51	0	2.48
AY.62	1.32	0	0.01	4.26	0	0.1	0	1.84	0	0.07	2.66
AY.65	0	0.01	0	3.48	0	0.18	0	3.14	0	0	2.49
AY.75	0.88	0	0	0	0	0.07	0	1.22	0	0	0
AY.86	2.66	0	8.23	8.64	0	0.21	0.17	3.72	0.01	0	5.32
AY.88	1.13	0	0	0	0	0.09	0	1.57	0	0	2.49
AY.98.1	0	0	0	0	0	0.13	0.12	0	0	0	0
AY.99	1.13	0	0	0	0	0.09	0	1.57	0	0	2.49
B	0	4.29	0	0	0	0.22	0	0	0	0	0
B.1.1.7	2.24	0	0	0	0	0.18	0.16	1.53	0	0.33	0.08
B.1.617.2	2.98	0.41	0.01	4.96	0	0.21	0.26	2.09	0.43	0	5.64
BA.1	36.27	78.06	0.01	10.48	0	0.35	32.29	4.37	1.32	0.21	5.69
BA.1.1	1.14	13.26	6.24	3.54	0	0.09	51.65	1.58	78.77	80.41	2.5
! % abundance of SARS-CoV-2 variant
*This sample has no detection of any SARS-CoV-2 variant
Yellow highlighted is the emergence of Omicron variant

## Sheet: Dec 2021
SARS-CoV-2 Variant!	PK-KH-S1-048	PK-KH-S1-049	PK-KH-S1-053	PK-KH-S1-054	PK-KH-S1-055	PK-KH-S1-056	PK-KH-S2-048	PK-KH-S2-049	PK-KH-S2-050	PK-KH-S2-051	PK-KH-S2-052	PK-KH-S2-054	PK-KH-S2-055	PK-KH-S2-056	PK-KH-S3-004	PK-KH-S3-005	PK-KH-S3-006	PK-KH-S3-008	PK-KH-S3-009	PK-KH-S3-010	PK-KH-S3-011	PK-KH-S3-012	PK-KH-S4-004	PK-KH-S4-006	PK-KH-S4-007	PK-KH-S4-008
A	0.03	18.45	0	0	59.93	0	11.74	0	0	14.94	13.56	31.86	0	33.89	22.7	0	0	0.02	7.28	0	0	0	7.2	3.31	0	11.63
AY.1	0.03	0	0	0	0	0	0	0	0	1.93	1.19	0	0	0.48	0.73	0	0	1.61	0.59	0	0	0	0	1.23	0	0
AY.102	0.03	0	0	0	0	0	0	0	0	4.05	2.83	0	0	0	0	0	0	0	0.35	0	0	0	0	0	0.18	0
AY.103	0.03	0	0	0	0	0	0	0	0	0	0	0	0	0	0	0	0	1.62	0	0	0	0	0	1.67	0.19	0
AY.106	0.87	0	0	0	0.29	38.01	0.02	10.96	0	0	0	20.99	0	0	0	0.02	0	0	0	0	0	0	0	0	0	0
AY.108	0.06	0	0	0	0	0	0	0.01	0	0.12	0	0	0.02	0	0	0	0	3.32	0	0	0	0	0	0	0	0
AY.112	97.54	0	0	0	1.31	0	11.73	0	39.1	0.45	0.05	37.75	10.22	0	0.42	99.98	0	1.66	0	4.91	0	0	0.05	1.92	95.27	0
AY.116	0.03	0	0	0	0	0	0	0	0	0	0.04	0	0	0	0	0	0	0	0	0	0	0	0	0	0.19	0
AY.118	0.03	0	0	0	0	0	0	0	0	0.43	0	0	0	0	0	0	0	1.61	0	0	0	0	0	0	0.19	0
AY.120	0.03	0	0	0	0	0	0	0	0	0	0.13	0	0	0	0	0	0	1.61	0	0	0	0	0	0	0.19	0
AY.121	0.03	0	0	0	0	0	0	0	0	0.03	0.21	0	0.15	0	0	0	0	1.71	0	0	0	0	0	1.71	0.2	0
AY.122	0.03	0	0	0	0	0	0	0	0	0.19	0	0	0	0	0	0	0	1.58	0	0	0	0	0	1.01	0.18	0
AY.125	0.03	0	0	0	0	0	0	0	0	0.57	0	0	4.53	0	0	0	0	1.61	0	0	0	0	0	1.58	0	0
AY.126	0.03	0	0	0	0	0	0	0	0	0	0	0	0	0	0	0	0	1.58	0.2	0	0	0	0	0	0.18	0
AY.127	0.09	0	0	0	0	0	0	0	0	0	0.16	0	9.86	0	0	0	0	3.23	0	0	0	0	0	3.31	0.19	0
AY.129	0.03	0	0	0	0	0	0	0	0	2.75	0	0	9.11	0	0	0	0	1.61	0	0	0	0.04	0	1.35	0.19	0
AY.133	0.03	0	0	0	0	0	0	0	0	0	0	0	0	0	0	0	0	1.76	0	0	0	0	0	0	0	0
AY.20	0	0	0	0	0	0.07	0	0	0	0	0	0	10.82	0	0	0	0	1.61	0	0	0	0	0	1.58	0.19	0
AY.25.1	0.03	0	0	0	0	0	0	0	0	0.02	0	0	0	0	0	0	0	0	0	0	0	0	0	1.58	0.19	0
AY.25.3	0.03	0	0	0	0	0	0	0	0	0	0.04	0	0	0	0	0	0.58	1.68	0.19	0	0.58	0	0.07	0.76	0.19	0
AY.26	0.04	0	0	0	0	0	0	0	0	0	0	0	0	0	0	0	0	2.04	0	0	0	0	0	0.07	0	0
AY.33	0.03	0	0	0	0	0	0	0	0	0	0	0	0	0	0	0	0	0	0	0	0	0	0	0.28	0.19	0
AY.39	0.03	0	0	0	0	0	0	0	0	0	0	0	5.57	0	0	0	0	1.58	0	0	0	0	0	1.42	0.18	0
AY.4	0	0	0	0	0.08	0	0	0	0	0	0	0.02	0.04	0.06	0	0	0	0	0.03	0	0	0	0.02	0	0	0
AY.4.2.3	0.09	0	0	0	0	0.04	0	0	0	0	0.06	0	0	0	0.88	0	0	0	0	0	0	0	0.17	0.86	0	0
AY.41	0.03	0	0	0	0	0	0	0	0	0	0	0	0	0	0	0	0	1.68	0	0	0	0	0	0	0.19	0
AY.43	0.03	0	0	0	0	0	0	0	0	0	0	0	0.11	0	0	0	0	1.68	0	0	0	0	0	0.95	0.19	0
AY.46.6	0.03	0	0	0	0	0	0	0	0	0.1	0.1	0	0.04	0.07	0	0	0.05	0	0.33	0	0	0	0	0	0	0
AY.47	0	0	0	0	0	0	0	0	0	0	0.01	0	0	0.15	0	0	0	0	0.04	0	0	0	0.01	0	0	0
AY.5	0.06	0.12	0	0	0	0	0	0	0	0	0.03	0	0.03	0	0	0	0	0	0	0	0.19	0	0	0.09	0	0
AY.51	0.03	0	0	0	0	0	0	0	0	0	0	0	0	0	0	0	0.06	0	0	1.49	0	0.19	0	0.15	0	0
AY.55	0.03	0.36	0	0	0	0	0	0	0	0	0	0	0	0	0	0	0	1.58	0	0	0	0	0	4.72	0.18	0
AY.58	0.03	0	0	0	0	0	0	0	0	11.43	0.29	0	0	0	0	0	0	1.58	0.23	0	0	0	0	1.19	0.18	0
AY.61	0.03	0.57	0	0	0	0	0	0	0	0	0.93	4.39	0	0	0	0	0	1.79	0	0	0	0	0	30.59	0	0
AY.62	0.03	0	0	0	0	0	0	0	0	0	0	0	0	0	0	0	0	1.71	0	0	0	0	0	0	0.2	0
AY.65	0.03	0	0	0	0	0	0	0	0	0	0	0	0	0	0	0	0	1.68	0.12	0	0	0	0	0	0.19	0
AY.75	0.03	0	0	0	0	0.03	0.03	0	0	0	0.09	0	0.06	0	0	0	0	0.02	0.22	0	0	0	0	8.48	0	0
AY.86	0.03	0	0	0	0	0	0	0	0	2.99	0	0	0.02	0	0	0	0	1.61	0	0	0	0.04	0	1.58	0.19	0
AY.88	0.03	0	0	0	0	0	0	0	0	0	0	0	0	0	0	0	0	1.61	0	0	0	0.04	0	0	0.19	0
AY.99	0.03	0.25	0	0	0.53	0.19	0	0	0	0	0	4.01	0.13	0.35	0	0	0	0.02	0.72	0	0	0	0.08	0	0	0
B.1.617.2	0.09	0	16.03	0	2.05	57.72	0	0.01	58.27	0.02	0.39	0.47	33.23	0.34	1.32	0	8.83	3.4	0.7	0	0.55	99.69	0.12	2.21	0.19	24.72
BA.1	0.13	73.81	32.38	51.18	19.69	3.91	0	89.01	0.94	45.97	38.38	0.1	0.74	46.44	70.65	0	70.17	50.22	77.64	93.6	92.43	0	58.67	26.41	0.21	51.32
BA.1.1	0.03	3.89	0	48.82	1.45	0.04	0	0	0	1.48	13.04	0.4	0	9.53	0.8	0	7.56	0	1.09	0	6.26	0	14.4	0	0	12.33
BA.2	0.11	2.55	51.6	0	14.67	0	76.48	0	1.69	12.55	28.47	0	15.31	8.7	2.51	0	12.75	0	10.27	0	0	0	19.19	0	0	0
! % abundance of SARS-CoV-2 variant
Yellow highlighted is the emergence of Omicron variant

## Sheet: Jan 2022
SARS-CoV-2 Variant!	PK-KH-S1-057	PK-KH-S1-058	PK-KH-S1-059	PK-KH-S1-060	PK-KH-S1-061	PK-KH-S2-057	PK-KH-S2-058	PK-KH-S2-059	PK-KH-S2-060	PK-KH-S2-061	PK-KH-S3-013	PK-KH-S3-014	PK-KH-S3-015	PK-KH-S3-016	PK-KH-S3-017	PK-KH-S4-009	PK-KH-S4-010	PK-KH-S4-011	PK-KH-S4-012	PK-KH-S4-013
A	0.59	0.34	3.52	0	1.26	3.34	0	0.58	2.29	0	0.61	0	0	0.55	0.04	0	0	2.09	0	0
AY.1	0	0	0	0	0.13	3.42	0	0.52	0	0.03	0	0	1.44	1.69	0.5	0	0	0.83	0.29	0.02
AY.102	0	0	0	0	0.07	0	0	0.04	0	0	0	0	0	0	0	3.47	0.09	0	0.01	0.04
AY.103	0	0	0	0	0.07	3.42	0	0.01	0	0	0	0	0	0	0	0	0	0.12	0	0
AY.106	0	0	0	0	0.01	3.42	0	0	0	0	6.94	0	0.03	0	0.05	6.97	0	0	0	0
AY.108	0	0	0	0	0	0	0	0	0	0	0	0	5.1	0	0	8.7	0	0	0	0
AY.112	3.04	0	0	0	0	3.48	0	0.03	0	0	0	0	0	0	0.03	0.06	0	0	0	0
AY.116	0	0	0	1.8	0.04	3.42	0	0.01	0	0	0	0	0	0	0	0.14	0	0	0	0.02
AY.118	0.13	0	0	0	0	0	0	0	0	0.02	0	0	0	0	0.01	0	0	0	0	0
AY.120	0	0	0	0	0	3.42	0	0	0	0	0	0	0	0	0	0.79	0	0	0	0
AY.122	0	0.05	0	0.04	0.19	3.42	0	0	0.02	0	0	0	0	0	0	0.03	0.02	0	0.01	0.01
AY.125	0	0.1	0	0.14	0	0	0	0	0	0	0	0	0	0.88	0	0	0	0	0.01	0
AY.126	0	0	0	0	0	6.78	0	0	0	0	0.03	0	0	0	0	0.12	0.01	0.02	0	0
AY.127	0	0	0	0	0	6.83	0	0	0.12	0.02	0	0	0	0.29	0	12.99	0	0	0.02	0.02
AY.129	0	0	0	0	0	3.52	0	0	0	0.02	0	0	0	0	0	0	0	0	0	0
AY.133	0	0	0	0.05	0.08	0	0	0.01	0	0	0	0	0	0	0	0	0	0	0.02	0
AY.20	0	0	0	0	0	3.42	0	0	0	0	0	0	0	0	0	0	0.18	0	0	0
AY.25.1	0	0	0	0	0	3.45	0	0	0	0	1.62	0	0	0	0	9.82	0.14	0	0	0
AY.25.3	0	0	0.13	0	0	3.52	0	0.05	0.07	0.04	0.21	0	0.15	0	0.06	0	0	0	0	0
AY.26	5.63	0	0	0	0.09	0	0.06	0.08	0.36	0.04	0.53	0	0	0	0.04	0	0.08	0.08	0	0
AY.33	0	0	0	0	0.08	3.48	0	0	0	0	0	0	0	0	0	0	0	0	0	0
AY.39	0	0	0	0	0	3.38	0	0	0	0	0	0	0	0	0	0	0.01	0	0.01	0
AY.4	0	0	0	0	0	0	0	0	0	0	0	0	0	0	0	0.11	0.01	0	0.01	0
AY.41	0	0	0	0	0	3.52	0	0.02	0	0	0	0	0	0	0	0	0	0	0	0
AY.43	0	0	0	0	0.04	3.42	0	0.01	0	0.01	0	0	0	0	0	0	0	0.02	0	0
AY.46.6	0	0.1	0	0.02	0.02	0	0	0	0	0	0.05	0	0.09	0	0.01	0	0	0	0	0.01
AY.47	0	0	0	0.02	0	0	0	0.01	0	0.01	0	0	0	0	0	0	0.01	0	0	0
AY.5	0.21	0.15	0.1	0.19	0.03	3.42	0.08	0.02	0.03	0.02	0.05	0	0.07	0.17	0.03	0.28	0.04	0	0.02	0
AY.51	0	0	0	0.03	0	3.38	0	0.01	0	0	0	0	0	0	0	0	0	0	0	0
AY.58	0.34	0	0	0	0	3.37	0	0	0	0	0	0	0	0	0	0	0	0	0	0
AY.61	0	0.07	0	0.5	0	0	0	0.06	0	0	0	0	0	0	0	3.41	0	0	0	0
AY.65	0	0	0	0	0	3.52	0	0.02	0	0	0	0	0	0	0	0	0	0	0	0
AY.75	0	0.07	0	0.62	0.08	0	0	0.08	0	0.04	0	0	0	0	0.08	0.11	0	0	0.07	0.02
AY.86	0	0	0.22	0	0	3.42	0	0	0	0	0	0	0	0.45	0.01	0	0	0	0	0.03
AY.99	0	0	0	0	0	3.83	0	0.02	0	0	0	0	0	0	0	0	0	0	0	0
B.1.617.2	0.14	0.24	0.28	0.15	0.8	3.4	0	0.1	0.38	0.09	0.23	0	4.8	0	0.12	2.8	0.05	0	0.04	0.06
BA.1	88.21	98.89	86.69	95.78	96.35	3.52	99.53	94.15	95.19	98.83	80.83	100	78.27	95.54	98.03	25.3	98.33	93.8	98.93	99.12
BA.1.1	1.22	0	1.26	0.49	0.42	3.53	0.26	2.7	0.17	0.45	8.9	0	1.55	0.43	0.23	0.11	0	3.03	0.55	0.1
BA.2	0.48	0	7.8	0.18	0.23	0	0.06	1.49	1.37	0.38	0	0	8.51	0	0.75	24.78	1.03	0	0	0.55
! % abundance of SARS-CoV-2 variant
Yellow highlighted is the emergence of Omicron variant

## Sheet: AllSamples
Sample ID	Project	Date of Sample Collection	Sequencing Platfrom
PK-KH-S2-002	PATH-ES	2021-06-16	iSeq100
PK-KH-S1-003	PATH-ES	2021-06-17	iSeq100
PK-KH-S2-003	PATH-ES	2021-06-21	iSeq100
PK-KH-S2-004	PATH-ES	2021-06-23	iSeq100
PK-KH-S2-005	PATH-ES	2021-06-28	MiSeq
PK-KH-S1-006	PATH-ES	2021-06-29	iSeq100
PK-KH-S2-006	PATH-ES	2021-06-30	iSeq100
PK-KH-S1-007	PATH-ES	2021-07-01	iSeq100
PK-KH-S1-008	PATH-ES	2021-07-06	MiSeq
PK-KH-S2-008	PATH-ES	2021-07-07	iSeq100
PK-KH-S1-009	PATH-ES	2021-07-08	MiSeq
PK-KH-S2-009	PATH-ES	2021-07-12	iSeq100
PK-KH-S1-010	PATH-ES	2021-07-13	MiSeq
PK-KH-S2-010	PATH-ES	2021-07-14	MiSeq
PK-KH-S1-011	PATH-ES	2021-07-15	MiSeq
PK-KH-S2-011	PATH-ES	2021-07-19	MiSeq
PK-KH-S1-012	PATH-ES	2021-07-26	MiSeq
PK-KH-S2-012	PATH-ES	2021-07-27	MiSeq
PK-KH-S1-013	PATH-ES	2021-07-28	MiSeq
PK-KH-S2-013	PATH-ES	2021-07-29	MiSeq
PK-KH-S1-014	PATH-ES	2021-08-02	MiSeq
PK-KH-S2-014	PATH-ES	2021-08-03	MiSeq
PK-KH-S1-015	PATH-ES	2021-08-04	MiSeq
PK-KH-S2-015	PATH-ES	2021-08-05	MiSeq
PK-KH-S1-016	PATH-ES	2021-08-09	MiSeq
PK-KH-S2-016	PATH-ES	2021-08-10	MiSeq
PK-KH-S1-017	PATH-ES	2021-08-11	MiSeq
PK-KH-S2-018	PATH-ES	2021-08-12	MiSeq
PK-KH-S1-018	PATH-ES	2021-08-16	MiSeq
PK-KH-S2-019	PATH-ES	2021-08-17	MiSeq
PK-KH-S1-019	PATH-ES	2021-08-23	MiSeq
PK-KH-S2-020	PATH-ES	2021-08-24	MiSeq
PK-KH-S1-020	PATH-ES	2021-08-25	MiSeq
PK-KH-S2-021	PATH-ES	2021-08-26	MiSeq
PK-KH-S1-021	PATH-ES	2021-08-30	MiSeq
PK-KH-S2-022	PATH-ES	2021-08-31	MiSeq
PK-KH-S1-022	PATH-ES	2021-09-01	MiSeq
PK-KH-S2-023	PATH-ES	2021-09-02	MiSeq
PK-KH-S1-023	PATH-ES	2021-09-06	MiSeq
PK-KH-S2-024	PATH-ES	2021-09-07	MiSeq
PK-KH-S1-024	PATH-ES	2021-09-08	MiSeq
PK-KH-S2-025	PATH-ES	2021-09-09	MiSeq
PK-KH-S1-025	PATH-ES	2021-09-13	iSeq100
PK-KH-S2-026	PATH-ES	2021-09-14	iSeq100
PK-KH-S1-026	PATH-ES	2021-09-15	MiSeq
PK-KH-S2-027	PATH-ES	2021-09-16	MiSeq
PK-KH-S1-027	PATH-ES	2021-09-20	iSeq100
PK-KH-S2-028	PATH-ES	2021-09-21	MiSeq
PK-KH-S1-028	PATH-ES	2021-09-22	MiSeq
PK-KH-S2-029	PATH-ES	2021-09-23	MiSeq
PK-KH-S1-029	PATH-ES	2021-09-27	MiSeq
PK-KH-S2-030	PATH-ES	2021-09-28	MiSeq
PK-KH-S1-030	PATH-ES	2021-09-29	MiSeq
PK-KH-S1-031	PATH-ES	2021-10-04	MiSeq
PK-KH-S1-032	PATH-ES	2021-10-06	MiSeq
PK-KH-S2-033	PATH-ES	2021-10-07	MiSeq
PK-KH-S1-033	PATH-ES	2021-10-11	MiSeq
PK-KH-S2-034	PATH-ES	2021-10-12	iSeq100
PK-KH-S1-034	PATH-ES	2021-10-13	MiSeq
PK-KH-S2-035	PATH-ES	2021-10-14	iSeq100
PK-KH-S1-035	PATH-ES	2021-10-18	MiSeq
PK-KH-S2-036	PATH-ES	2021-10-20	iSeq100
PK-KH-S1-036	PATH-ES	2021-10-21	iSeq100
PK-KH-S2-037	PATH-ES	2021-10-25	iSeq100
PK-KH-S2-038	PATH-ES	2021-10-27	iSeq100
PK-KH-S1-038	PATH-ES	2021-10-28	MiSeq
PK-KH-S2-039	PATH-ES	2021-11-01	iSeq100
PK-KH-S1-039	PATH-ES	2021-11-02	MiSeq
PK-KH-S2-040	PATH-ES	2021-11-03	MiSeq
PK-KH-S1-040	PATH-ES	2021-11-04	iSeq100
PK-KH-S1-042	PATH-ES	2021-11-11	MiSeq
PK-KH-S1-045 (1:10 Dilution)	PATH-ES	2021-11-23	MiSeq
PK-KH-S2-046	PATH-ES	2021-11-24	iSeq100
PK-KH-S3-002	PATH-ES	2021-11-25	iSeq100
PK-KH-S1-046	PATH-ES	2021-11-25	MiSeq
PK-KH-S3-003 (1:10 Dilution)	PATH-ES	2021-11-29	MiSeq
PK-KH-S1-047	PATH-ES	2021-11-30	MiSeq
PK-KH-S3-004	PATH-ES	2021-12-01	iSeq100
PK-KH-S2-048	PATH-ES	2021-12-01	MiSeq
PK-KH-S1-048	PATH-ES	2021-12-02	MiSeq
PK-KH-S2-049 (1:10 Dilution)	PATH-ES	2021-12-06	MiSeq
PK-KH-S3-005 (1:10 Dilution)	PATH-ES	2021-12-06	MiSeq
PK-KH-S1-049	PATH-ES	2021-12-07	iSeq100
PK-KH-S3-006	PATH-ES	2021-12-08	iSeq100
PK-KH-S2-050 (1:10 Dilution)	PATH-ES	2021-12-08	MiSeq
PK-KH-S2-051	PATH-ES	2021-12-13	iSeq100
PK-KH-S2-052	PATH-ES	2021-12-15	iSeq100
PK-KH-S3-008	PATH-ES	2021-12-15	MiSeq
PK-KH-S4-004	PATH-ES	2021-12-16	iSeq100
PK-KH-S3-009	PATH-ES	2021-12-20	iSeq100
PK-KH-S1-053	PATH-ES	2021-12-21	MiSeq
PK-KH-S2-054	PATH-ES	2021-12-22	MiSeq
PK-KH-S3-010	PATH-ES	2021-12-22	MiSeq
PK-KH-S1-054	PATH-ES	2021-12-23	MiSeq
PK-KH-S4-006	PATH-ES	2021-12-23	MiSeq
PK-KH-S2-055	PATH-ES	2021-12-27	MiSeq
PK-KH-S3-011	PATH-ES	2021-12-27	MiSeq
PK-KH-S1-055	PATH-ES	2021-12-28	iSeq100
PK-KH-S4-007	PATH-ES	2021-12-28	MiSeq
PK-KH-S2-056	PATH-ES	2021-12-29	iSeq100
PK-KH-S3-012	PATH-ES	2021-12-29	MiSeq
PK-KH-S1-056	PATH-ES	2021-12-30	MiSeq
PK-KH-S4-008	PATH-ES	2021-12-30	MiSeq
PK-KH-S3-013	PATH-ES	2022-01-03	MiSeq
PK-KH-S2-057	PATH-ES	2022-01-03	MiSeq
PK-KH-S4-009	PATH-ES	2022-01-04	MiSeq
PK-KH-S1-057	PATH-ES	2022-01-04	MiSeq
PK-KH-S2-058	PATH-ES	2022-01-05	MiSeq
PK-KH-S1-058	PATH-ES	2022-01-06	MiSeq
PK-KH-S3-014	PATH-ES	2022-01-06	MiSeq
PK-KH-S2-059	PATH-ES	2022-01-10	MiSeq
PK-KH-S4-010	PATH-ES	2022-01-10	MiSeq
PK-KH-S3-015	PATH-ES	2022-01-11	MiSeq
PK-KH-S1-059	PATH-ES	2022-01-11	MiSeq
PK-KH-S2-060	PATH-ES	2022-01-12	MiSeq
PK-KH-S4-011	PATH-ES	2022-01-12	MiSeq
PK-KH-S3-016	PATH-ES	2022-01-13	MiSeq
PK-KH-S1-060	PATH-ES	2022-01-13	MiSeq
PK-KH-S2-061	PATH-ES	2022-01-17	MiSeq
PK-KH-S4-012	PATH-ES	2022-01-17	MiSeq
PK-KH-S3-017	PATH-ES	2022-01-18	MiSeq
PK-KH-S1-061	PATH-ES	2022-01-18	MiSeq
PK-KH-S4-013	PATH-ES	2022-01-20	MiSeq

## Sheet: MnthDist
Month of Sample Collection	Total Samples
Jun, 2021	7
Jul, 2021	13
Aug, 2021	16
Sep, 2021	17
Oct, 2021	13
Nov, 2021	11
Dec, 2021	26
Jan, 2022	20
Total	123
