# Supplementary material for: Environmental surveillance for COVID-19 using SARS-CoV-2 RNA concentration in wastewater – a study in District East, Karachi, Pakistan
Source: Lancet Reg Health Southeast Asia. 2023 Oct 23;20:100299. doi: 10.1016/j.lansea.2023.100299 (PMC10794106; doi:10.1016/j.lansea.2023.100299)
Supplement: Supplementary Table S2 [file mmc2.xlsx]

## Sheet: Sheet1
Supplementary Table2: Passed SARS-CoV-2 genome assemblies sumbitted to GISAID from wasterwater samples
Sample ID	GISAID_EPI_ISL	Date of Sample Collection	Sequencing Technology	Depth (x)	Genome Length Covered (bp)	Host	Pangolin Lineage	GISAID Clade	Submission Date to GISAID	Amino Acid Substitution
PK-KH-S1-019-S18	EPI_ISL_11519640	2021-08-23	Illumina iSeq100	0.3	331	Environment	Unassigned	O	2022-03-29	Not Determined
PK-KH-S4-013-S51	EPI_ISL_11519642	2022-01-20	Illumina MiSeq	186.8	29755	Environment	BA.1	GRA	2022-03-29	(NSP5_P132H,Spike_H69del,Spike_T95I,Spike_A67V,Spike_N969K,Spike_N856K,Spike_G142D,NSP13_S310F,NSP3_A1892T,Spike_Q954H,N_P13L,NSP3_L1266I,N_R32del,NSP12_N9K,NSP3_S1265del,NSP13_T141I,NSP14_I42V,Spike_Y144del,Spike_C1254F,N_S33del,NSP1_F8L,Spike_N764K,N_E31del,NSP3_K38R,NSP13_F499L,NSP6_I189V,Spike_T547K,Spike_V70del,Spike_L981F,Spike_V143del,NSP12_P323L,Spike_Y145del,Spike_D614G,NSP12_L8F)
PK-KH-S3-017-S49	EPI_ISL_11519643	2022-01-18	Illumina MiSeq	275	29749	Environment	Unassigned	GRA	2022-03-29	(NSP5_P132H,Spike_H69del,Spike_T95I,Spike_A67V,NSP6_S106del,Spike_H655Y,Spike_N856K,N_R203K,Spike_G142D,Spike_I1081V,NSP3_A1892T,Spike_Q954H,N_P13L,NSP3_L1266I,N_R32del,NSP3_S1265del,NSP14_I42V,Spike_P681H,Spike_Y144del,N_S33del,Spike_N679K,NSP6_G107del,N_E31del,NSP6_I189V,Spike_T547K,N_G204R,Spike_V70del,Spike_V143del,NSP12_P323L,Spike_Y145del,Spike_D614G)
PK-KH-S2-023-S60	EPI_ISL_11519645	2021-09-02	Illumina MiSeq	0.6	336	Environment	Unassigned	O	2022-03-29	(NSP10_M63I)
PK-KH-S1-061-S50	EPI_ISL_11519646	2022-01-18	Illumina MiSeq	43.5	29746	Environment	Unassigned	GRA	2022-03-29	(Spike_H69del,Spike_T95I,Spike_A67V,NSP6_S106del,Spike_H655Y,Spike_N856K,Spike_G142D,NSP3_A1892T,Spike_Q954H,N_P13L,NSP3_L1266I,N_R32del,NSP3_S1265del,Spike_P681H,Spike_Y144del,N_S33del,NSP6_L105del,Spike_N679K,NSP6_G107del,N_E31del,NSP6_I189V,Spike_T547K,Spike_V70del,Spike_V143del,NSP12_P323L,Spike_Y145del,Spike_D614G)
PK-KH-S1-023-S61	EPI_ISL_11519647	2021-09-06	Illumina MiSeq	0.4	338	Environment	Unassigned	O	2022-03-29	Not Determined
PK-KH-S2-059-S40	EPI_ISL_11519648	2022-01-10	Illumina MiSeq	197.3	29746	Environment	BA.1	GRA	2022-03-29	(NSP5_P132H,Spike_H69del,Spike_T95I,Spike_A67V,NSP6_S106del,Spike_N969K,Spike_H655Y,Spike_N856K,Spike_G142D,NSP3_A1892T,Spike_Q954H,Spike_G339D,N_P13L,NSP3_L1266I,N_R32del,NSP3_S1265del,NSP2_C487F,NSP14_I42V,Spike_P681H,Spike_Y144del,M_Q19E,N_S33del,NSP12_Q210Z,NSP6_L105del,Spike_N679K,NSP6_G107del,N_E31del,NSP6_I189V,Spike_T547K,Spike_V70del,Spike_L981F,Spike_V143del,M_A63T,NSP12_P323L,Spike_Y14…
PK-KH-S1-021-S57	EPI_ISL_11519650	2021-08-30	Illumina MiSeq	315.8	29492	Environment	B.1.617.2	GK	2022-03-29	(N_D377Y,M_I82T,N_D63G,Spike_D950N,NS7b_T40I,NSP13_P77L,NS3_S26L,Spike_P681R,NSP6_T77A,NSP12_P323L,Spike_D614G,NSP4_V167L,NSP3_A488S,NSP14_A394V)
PK-KH-S2-052-S46	EPI_ISL_11519651	2021-12-15	Illumina MiSeq	60.8	29028	Environment	Unassigned	GRA	2022-03-29	(Spike_S371F,Spike_H69del,Spike_T95I,Spike_A67V,Spike_K417N,Spike_S373P,Spike_T376A,Spike_N969K,Spike_N856K,Spike_G142D,NSP6_S104del,Spike_Q954H,Spike_G339D,N_P13L,Spike_R408S,N_R32del,Spike_Y144del,N_S33del,Spike_S375F,Spike_D405N,NSP6_L105del,N_E31del,NSP5_P52H,E_T9I,Spike_V70del,Spike_V143del,M_A63T,M_Q19Z,Spike_Y145del,Spike_D614G)
